# Supplementary material for: Male-male competition and female choice are differentially affected by male call acoustics in the serrate-legged small treefrog, Kurixalus odontotarsus
Source: PeerJ. 2017 Oct 31;5:e3980. doi: 10.7717/peerj.3980 (PMC5669260; doi:10.7717/peerj.3980)
Supplement: Data S1 [file peerj-05-3980-s001.xlsx]

## Sheet: female phonotaxis tests
Pairs	Stimulus	n	Choice (proportion/100%)
1	5A	45	75.4386	p < 0.001
	silence	15	24.5614
2	5B	33	55	p = 0.317
	silence	27	45
3	5A	38	63.3333	p = 0.009
	5B	22	36.6667
4	2A	23	38.3333	p = 0.016
	5A	37	61.6667
5	2B	28	46.6667	p = 0.549
	5B	32	53.3333
6	5A	24	40	p = 0.046
	5A2B	36	60
7	5A	29	48.3333	p = 0.689
	5A5B	31	51.6667
8	5A2B	29	48.3333	p = 0.689
	5A5B	31	51.6667
