# Supplementary material for: Male-male competition and female choice are differentially affected by male call acoustics in the serrate-legged small treefrog, Kurixalus odontotarsus
Source: PeerJ. 2017 Oct 31;5:e3980. doi: 10.7717/peerj.3980 (PMC5669260; doi:10.7717/peerj.3980)
Supplement: Data S2 [file peerj-05-3980-s002.xls]

## Sheet: total number of notes, calls
	1-5A									2-5B									3-3A									4-3B									5-1A									6-1B
	before			during			after			before			during			after			before			during			after			before			during			after			before			during			after			before			during
	call	note	ratio (note/call)	call	note	ratio	call	note	ratio	call	note	ratio	call	note	ratio	call	note	ratio	call	note	ratio	call	note	ratio	call	note	ratio	call	note	ratio	call	note	ratio	call	note	ratio	call	note	ratio	call	note	ratio	call	note	ratio	call	note	ratio	call
1	45	59	1.31111	30	90	3	38	44	1.15789	30	36	1.2	18	26	1.44444	18	23	1.27778	34	34	1	25	59	2.36	33	46	1.39394	39	42	1.07692	0	0	1	9	15	1.66667	39	54	1.38462	11	22	2	36	40	1.11111	33	53	1.60606	8
2	29	30	1.03448	11	16	1.45455	0	0	1	0	0	1	0	0	1	0	0	1	7	10	1.42857	9	12	1.33333	27	27	1	0	0	1	0	0	1	0	0	1	11	11	1	2	7	3.5	9	9	1	1	2	2	0
3	20	22	1.1	54	114	2.11111	23	35	1.52174	21	21	1	11	11	1	18	18	1	20	21	1.05	18	31	1.72222	11	15	1.36364	23	26	1.13043	3	3	1	21	23	1.09524	27	30	1.11111	23	34	1.47826	22	22	1	23	23	1	11
4	16	17	1.0625	15	24	1.6	32	36	1.125	0	0	1	17	17	1	5	5	1	22	24	1.09091	17	32	1.88235	30	30	1	30	50	1.66667	24	25	1.04167	25	32	1.28	25	33	1.32	24	35	1.45833	22	26	1.18182	1	1	1	0
5	7	7	1	116	157	1.35345	20	20	1	25	25	1	18	18	1	20	21	1.05	19	19	1	98	161	1.64286	2	2	1	17	17	1	19	19	1	15	15	1	20	21	1.05	98	130	1.32653	21	21	1	19	19	1	9
6	12	12	1	16	49	3.0625	4	4	1	25	31	1.24	0	0	1	5	5	1	17	17	1	2	8	4	9	9	1	27	31	1.14815	1	2	2	2	2	1	4	4	1	12	12	1	13	19	1.46154	24	33	1.375	2
7	9	17	1.88889	67	134	2	23	31	1.34783	49	63	1.28571	45	61	1.35556	42	71	1.69048	53	71	1.33962	73	138	1.89041	28	31	1.10714	21	23	1.09524	28	31	1.10714	33	51	1.54545	20	22	1.1	43	54	1.25581	3	3	1	52	81	1.55769	4
8	0	0	1	8	8	1	4	4	1	19	19	1	3	9	3	4	9	2.25	0	0	1	0	0	1	16	25	1.5625	0	0	1	3	3	1	0	0	1	16	16	1	33	39	1.18182	14	15	1.07143	0	0	1	0
9	2	2	1	18	28	1.55556	11	13	1.18182	21	24	1.14286	4	12	3	4	13	3.25	28	44	1.57143	40	127	3.175	1	1	1	8	13	1.625	1	1	1	3	3	1	12	12	1	4	11	2.75	0	0	1	0	0	1	0
10	53	102	1.92453	35	80	2.28571	31	51	1.64516	28	44	1.57143	21	38	1.80952	25	31	1.24	56	120	2.14286	24	101	4.20833	17	22	1.29412	38	65	1.71053	18	34	1.88889	28	66	2.35714	39	52	1.33333	30	49	1.63333	29	33	1.13793	21	29	1.38095	8
11	0	0	1	4	4	1	10	13	1.3	3	3	1	3	3	1	2	6	3	0	0	1	0	0	1	0	0	1	24	51	2.125	0	0	1	2	3	1.5	19	32	1.68421	29	53	1.82759	26	46	1.76923	4	4	1	0
12	0	0	1	47	61	1.29787	26	26	1	0	0	1	0	0	1	0	0	1	1	1	1	3	3	1	0	0	1	1	5	5	0	0	1	0	0	1	0	0	1	6	6	1	0	0	1	0	0	1	0
13	37	54	1.45946	85	157	1.84706	3	9	3	0	0	1	5	5	1	10	10	1	2	2	1	61	85	1.39344	3	6	2	11	13	1.18182	4	12	3	1	1	1	0	0	1	10	21	2.1	17	19	1.11765	0	0	1	2
14	0	0	1	36	77	2.13889	1	1	1	1	1	1	0	0	1	0	0	1	6	13	2.16667	14	26	1.85714	16	18	1.125	0	0	1	0	0	1	0	0	1	0	0	1	7	10	1.42857	3	4	1.33333	0	0	1	0
15	34	44	1.29412	49	67	1.36735	38	42	1.10526	53	85	1.60377	8	8	1	0	0	1	56	56	1	46	90	1.95652	45	46	1.02222	1	5	5	0	0	1	0	0	1	17	18	1.05882	11	26	2.36364	0	0	1	2	4	2	0
16	27	44	1.62963	24	53	2.20833	27	44	1.62963	31	42	1.35484	31	64	2.06452	27	50	1.85185	31	61	1.96774	34	86	2.52941	29	60	2.06897	4	9	2.25	0	0	1	38	73	1.92105	35	64	1.82857	41	74	1.80488	37	53	1.43243	0	0	1	1
17	19	27	1.42105	19	32	1.68421	15	15	1	25	29	1.16	1	1	1	8	9	1.125	18	36	2	1	6	6	14	17	1.21429	26	52	2	3	3	1	24	40	1.66667	26	49	1.88462	34	46	1.35294	26	36	1.38462	17	18	1.05882	0
18	40	50	1.25	43	126	2.93023	0	0	1	47	57	1.21277	37	55	1.48649	31	34	1.09677	1	2	2	0	0	1	0	0	1	15	15	1	3	12	4	7	9	1.28571	44	45	1.02273	61	105	1.72131	28	28	1	17	19	1.11765	1
19	0	0	1	22	42	1.90909	14	14	1	42	48	1.14286	0	0	1	0	0	1	28	42	1.5	27	47	1.74074	14	26	1.85714	0	0	1	0	0	1	0	0	1	23	24	1.04348	2	5	2.5	0	0	1	6	7	1.16667	21
20	0	0	1	5	16	3.2	3	16	5.33333	24	53	2.20833	18	19	1.05556	23	26	1.13043	19	37	1.94737	16	46	2.875	7	8	1.14286	21	47	2.2381	0	0	1	0	0	1	15	20	1.33333	31	68	2.19355	29	42	1.44828	22	43	1.95455	5
21	21	35	1.66667	4	7	1.75	21	40	1.90476	7	7	1	28	47	1.67857	9	13	1.44444	29	77	2.65517	26	84	3.23077	17	27	1.58824	24	28	1.16667	0	0	1	40	80	2	29	55	1.89655	26	39	1.5	14	21	1.5	0	0	1	37
22	8	8	1	31	50	1.6129	8	9	1.125	36	58	1.61111	32	45	1.40625	34	49	1.44118	21	22	1.04762	30	62	2.06667	21	21	1	19	27	1.42105	48	57	1.1875	18	19	1.05556	17	17	1	14	16	1.14286	19	22	1.15789	28	28	1	31
23	2	8	4	6	14	2.33333	9	24	2.66667	0	0	1	24	29	1.20833	28	46	1.64286	7	16	2.28571	8	12	1.5	18	19	1.05556	2	7	3.5	6	6	1	2	2	1	15	15	1	7	30	4.28571	2	5	2.5	22	22	1	8
24	21	27	1.28571	20	60	3	14	24	1.71429	25	28	1.12	2	15	7.5	5	12	2.4	0	0	1	9	14	1.55556	3	7	2.33333	32	37	1.15625	2	5	2.5	6	6	1	2	7	3.5	19	44	2.31579	3	7	2.33333	21	33	1.57143	1
25	3	11	3.66667	3	13	4.33333	1	1	1	2	6	3	0	0	1	1	2	2	3	6	2	4	11	2.75	7	16	2.28571	8	20	2.5	2	7	3.5	2	7	3.5	18	20	1.11111	7	16	2.28571	23	30	1.30435	24	38	1.58333	2
26	10	16	1.6	20	40	2	4	9	2.25	34	38	1.11765	2	3	1.5	0	0	1	10	12	1.2	9	10	1.11111	1	2	2	0	0	1	12	12	1	2	9	4.5	3	10	3.33333	10	35	3.5	8	8	1	1	1	1	0
27	3	15	5	10	23	2.3	19	42	2.21053	24	38	1.58333	6	12	2	11	11	1	25	29	1.16	49	69	1.40816	25	28	1.12	5	5	1	2	7	3.5	8	9	1.125	24	33	1.375	20	39	1.95	0	0	1	49	52	1.06122	10
28	25	26	1.04	23	32	1.3913	25	37	1.48	20	32	1.6	1	3	3	13	21	1.61538	15	29	1.93333	36	45	1.25	6	7	1.16667	2	7	3.5	3	10	3.33333	12	12	1	7	12	1.71429	1	2	2	23	37	1.6087	22	26	1.18182	0
29	32	47	1.46875	15	29	1.93333	17	18	1.05882	0	0	1	0	0	1	0	0	1	3	7	2.33333	21	36	1.71429	6	13	2.16667	8	17	2.125	3	3	1	1	2	2	1	1	1	2	2	1	12	15	1.25	1	3	3	0
30	8	10	1.25	36	135	3.75	14	15	1.07143	47	77	1.6383	17	17	1	41	49	1.19512	4	4	1	13	28	2.15385	8	8	1	29	37	1.27586	0	0	1	0	0	1	0	0	1	2	6	3	17	20	1.17647	2	7	3.5	0
31	42	53	1.2619	62	127	2.04839	9	34	3.77778	35	46	1.31429	1	4	4	27	31	1.14815	0	0	1	9	13	1.44444	38	41	1.07895	39	71	1.82051	35	40	1.14286	43	56	1.30233	30	32	1.06667	44	59	1.34091	46	58	1.26087	6	13	2.16667	0
32	32	37	1.15625	48	102	2.125	12	33	2.75	26	50	1.92308	8	19	2.375	5	6	1.2	23	56	2.43478	24	68	2.83333	23	31	1.34783	18	22	1.22222	1	2	2	0	0	1	34	75	2.20588	30	78	2.6	23	38	1.65217	41	76	1.85366	1
33	0	0	1	19	53	2.78947	30	31	1.03333	0	0	1	1	1	1	1	1	1	1	2	2	0	0	1	0	0	1	25	49	1.96	0	0	1	6	13	2.16667	0	0	1	0	0	1	0	0	1	33	61	1.84848	11
34	12	15	1.25	44	150	3.40909	12	14	1.16667	22	48	2.18182	2	13	6.5	12	14	1.16667	34	63	1.85294	32	95	2.96875	11	11	1	24	81	3.375	5	5	1	35	82	2.34286	32	49	1.53125	52	115	2.21154	38	51	1.34211	16	26	1.625	5
35	4	12	3	6	10	1.66667	8	26	3.25	0	0	1	5	6	1.2	6	9	1.5	0	0	1	6	20	3.33333	4	12	3	33	42	1.27273	2	8	4	4	6	1.5	17	17	1	1	1	1	26	26	1	9	11	1.22222	4
36	44	79	1.79545	38	103	2.71053	8	8	1	10	10	1	32	40	1.25	26	44	1.69231	25	70	2.8	51	125	2.45098	16	39	2.4375	16	16	1	1	1	1	7	9	1.28571	38	85	2.23684	14	47	3.35714	52	121	2.32692	20	47	2.35	0
37	28	48	1.71429	100	211	2.11	15	20	1.33333	47	77	1.6383	0	0	1	34	56	1.64706	49	67	1.36735	24	40	1.66667	23	24	1.04348	14	26	1.85714	21	35	1.66667	30	31	1.03333	35	57	1.62857	30	58	1.93333	41	59	1.43902	3	11	3.66667	0
38	15	15	1	98	144	1.46939	16	17	1.0625	33	45	1.36364	11	16	1.45455	15	15	1	46	78	1.69565	91	155	1.7033	17	17	1	41	68	1.65854	22	40	1.81818	4	8	2	7	15	2.14286	15	36	2.4	13	13	1	36	49	1.36111	32
39	2	6	3	1	4	4	2	5	2.5	24	35	1.45833	0	0	1	12	12	1	22	28	1.27273	3	3	1	12	12	1	8	19	2.375	1	4	4	0	0	1	0	0	1	1	2	2	0	0	1	20	29	1.45	0
40	0	0	1	22	81	3.68182	7	7	1	20	33	1.65	2	8	4	1	3	3	1	2	2	25	61	2.44	36	63	1.75	11	14	1.27273	0	0	1	1	4	4	32	81	2.53125	11	30	2.72727	0	0	1	0	0	1	0
41	1	3	3	29	59	2.03448	10	11	1.1	0	0	1	0	0	1	0	0	1	1	5	5	6	21	3.5	10	22	2.2	14	38	2.71429	3	9	3	1	5	5	0	0	1	0	0	1	2	4	2	19	30	1.57895	2
42	23	29	1.26087	16	60	3.75	4	15	3.75	3	7	2.33333	0	0	1	1	1	1	1	2	2	0	0	1	0	0	1	25	39	1.56	2	4	2	2	8	4	1	2	2	4	13	3.25	1	2	2	0	0	1	1
43	20	28	1.4	27	62	2.2963	5	5	1	17	28	1.64706	0	0	1	16	20	1.25	23	30	1.30435	8	25	3.125	3	10	3.33333	17	28	1.64706	0	0	1	16	20	1.25	20	23	1.15	11	25	2.27273	14	20	1.42857	0	0	1	5
44	16	20	1.25	29	81	2.7931	20	20	1	32	60	1.875	23	33	1.43478	27	48	1.77778	16	20	1.25	29	71	2.44828	20	20	1	1	5	5	0	0	1	0	0	1	18	34	1.88889	36	75	2.08333	27	32	1.18519	4	4	1	0
45	33	41	1.24242	24	35	1.45833	19	21	1.10526	14	24	1.71429	14	18	1.28571	18	34	1.88889	0	0	1	0	0	1	0	0	1	6	6	1	3	3	1	8	8	1	8	8	1	2	2	1	6	7	1.16667	20	41	2.05	18
46	60	89	1.48333	74	153	2.06757	13	14	1.07692	63	103	1.63492	6	22	3.66667	2	5	2.5	41	89	2.17073	27	94	3.48148	9	11	1.22222	55	112	2.03636	52	106	2.03846	51	100	1.96078	38	66	1.73684	47	86	1.82979	31	43	1.3871	62	111	1.79032	23
47	0	0	1	8	35	4.375	25	35	1.4	32	40	1.25	2	10	5	1	8	8	1	3	3	13	50	3.84615	3	3	1	56	97	1.73214	43	69	1.60465	37	67	1.81081	32	54	1.6875	25	59	2.36	42	81	1.92857	28	45	1.60714	4
48	6	26	4.33333	111	221	1.99099	35	44	1.25714	29	56	1.93103	20	20	1	26	33	1.26923	39	68	1.74359	24	81	3.375	39	73	1.87179	27	41	1.51852	15	15	1	22	33	1.5	6	12	2	42	66	1.57143	38	51	1.34211	33	39	1.18182	1
49	11	42	3.81818	21	50	2.38095	28	28	1	33	56	1.69697	31	42	1.35484	28	46	1.64286	22	29	1.31818	27	60	2.22222	17	48	2.82353	32	52	1.625	27	33	1.22222	31	58	1.87097	30	66	2.2	37	68	1.83784	36	57	1.58333	31	38	1.22581	32
50	13	17	1.30769	18	51	2.83333	0	0	1	5	12	2.4	5	19	3.8	0	0	1	1	2	2	6	19	3.16667	0	0	1	6	17	2.83333	0	0	1	1	2	2	29	49	1.68966	33	49	1.48485	14	14	1	19	27	1.42105	0
51	30	69	2.3	18	56	3.11111	24	51	2.125	21	48	2.28571	0	0	1	9	23	2.55556	0	0	1	25	71	2.84	45	102	2.26667	53	105	1.98113	8	8	1	33	66	2	36	87	2.41667	5	17	3.4	22	51	2.31818	33	68	2.06061	50
52	63	108	1.71429	71	210	2.95775	60	103	1.71667	63	156	2.47619	63	126	2	61	159	2.60656	15	19	1.26667	73	150	2.05479	38	42	1.10526	68	138	2.02941	53	136	2.56604	62	158	2.54839	34	60	1.76471	37	69	1.86486	35	55	1.57143	20	27	1.35	4
53	33	52	1.57576	27	85	3.14815	46	62	1.34783	44	73	1.65909	29	73	2.51724	33	61	1.84848	39	75	1.92308	37	99	2.67568	59	126	2.13559	55	92	1.67273	48	71	1.47917	47	91	1.93617	32	43	1.34375	32	58	1.8125	7	7	1	37	75	2.02703	35
54	25	34	1.36	25	65	2.6	12	12	1	23	23	1	3	11	3.66667	1	2	2	2	2	1	19	44	2.31579	17	21	1.23529	21	41	1.95238	11	27	2.45455	1	6	6	32	64	2	27	51	1.88889	23	40	1.73913	28	34	1.21429	13
55	22	32	1.45455	47	87	1.85106	28	30	1.07143	38	41	1.07895	10	24	2.4	7	18	2.57143	7	7	1	33	47	1.42424	15	18	1.2	44	61	1.38636	2	6	3	1	1	1	56	86	1.53571	63	101	1.60317	46	62	1.34783	17	20	1.17647	12
56	23	47	2.04348	22	76	3.45455	28	35	1.25	31	62	2	10	15	1.5	27	66	2.44444	24	39	1.625	20	64	3.2	20	23	1.15	21	32	1.52381	10	10	1	16	22	1.375	19	38	2	38	59	1.55263	15	17	1.13333	23	42	1.82609	2
57	23	70	3.04348	27	104	3.85185	24	45	1.875	22	66	3	23	62	2.69565	23	61	2.65217	25	63	2.52	30	100	3.33333	29	63	2.17241	24	58	2.41667	14	32	2.28571	11	15	1.36364	26	84	3.23077	28	84	3	22	69	3.13636	20	39	1.95	19
58	47	93	1.97872	55	151	2.74545	45	50	1.11111	64	103	1.60938	25	33	1.32	33	58	1.75758	34	58	1.70588	50	123	2.46	36	58	1.61111	30	64	2.13333	24	46	1.91667	28	49	1.75	22	22	1	30	67	2.23333	33	42	1.27273	67	110	1.64179	11
59	0	0	1	25	54	2.16	11	24	2.18182	18	22	1.22222	34	53	1.55882	39	41	1.05128	9	9	1	26	61	2.34615	9	15	1.66667	10	35	3.5	3	3	1	0	0	1	30	42	1.4	14	36	2.57143	23	37	1.6087	14	18	1.28571	4
60	18	18	1	27	44	1.62963	15	16	1.06667	9	9	1	0	0	1	0	0	1	26	47	1.80769	22	83	3.77273	0	0	1	1	3	3	0	0	1	0	0	1	30	38	1.26667	29	48	1.65517	30	38	1.26667	20	20	1	23
Mean	18.8167	29.55	1.66829	33.5167	74.3667	2.38183	17.1	24.2167	1.55229	23.6167	36.6333	1.46894	11.8667	19.7667	1.87482	14.5833	23.4833	1.64786	17.7	29.0833	1.63132	24.2167	54.5333	2.29559	16.05	24.0333	1.45866	20.5	35.35	1.91615	9.85	16.0833	1.6209	13.2833	23.2833	1.70825	20.5333	32.7667	1.52899	22.6333	41.5833	1.99498	19.3667	27.9333	1.37862	18.1833	27.6167	1.4841	7.88333
SD	16.5278	27.447	0.932415	27.119	54.2742	0.836412	12.8495	18.5364	0.858094	17.4046	30.917	0.510015	13.8362	23.8579	1.36737	14.1927	27.2201	1.04167	16.1006	28.7864	0.704195	21.8919	44.1713	1.01585	13.8753	24.8828	0.585347	16.5319	30.7234	0.990552	14.6633	26.4032	0.918926	15.9789	32.4325	1.06617	13.7144	26.053	0.611702	19.0289	31.1477	0.744319	14.1672	24.1197	0.449138	16.0333	26.5548	0.589152	11.4893
[truncated: 23 more columns]

## Sheet: total number of notes A
	1-5A						2-5B						3-3A						4-3B						5-1A						6-1B						7-5A2B						8-5A5B
	before		during		after		before		during		after		before		during		after		before		during		after		before		during		after		before		during		after		before		during		after		before		during		after
	call	note	call	note	call	note	call	note	call	note	call	note	call	note	call	note	call	note	call	note	call	note	call	note	call	note	call	note	call	note	call	note	call	note	call	note	call	note	call	note	call	note	call	note	call	note	call	note
1	45	59	9	17	37	41	30	36	18	26	14	14	34	34	4	4	31	31	39	42	0	0	8	8	38	51	11	22	36	40	33	53	6	6	12	12	10	14	0	0	0	0	0	0	8	13	12	15
2	29	30	0	0	0	0	0	0	0	0	0	0	6	6	1	2	26	26	0	0	0	0	0	0	10	10	0	0	9	9	0	0	0	0	14	15	22	26	7	7	14	14	13	13	0	0	0	0
3	19	21	15	27	0	0	18	18	9	9	18	18	20	21	12	17	8	8	21	24	3	3	20	22	24	27	17	22	21	21	0	0	7	7	15	16	33	49	28	34	14	14	4	4	5	5	10	10
4	16	17	13	19	30	34	0	0	17	17	5	5	22	24	16	31	30	30	30	50	24	25	25	32	24	32	24	35	22	26	0	0	0	0	7	10	24	31	15	29	1	1	32	50	17	30	21	24
5	6	6	15	19	6	6	20	20	6	6	15	16	16	16	1	1	0	0	11	11	9	9	6	6	20	21	6	11	5	5	14	14	0	0	12	12	0	0	1	2	7	8	7	7	2	4	0	0
6	12	12	1	1	0	0	24	30	0	0	5	5	17	17	1	1	9	9	26	30	1	2	2	2	4	4	12	12	8	10	24	33	0	0	0	0	0	28	1	1	0	0	26	34	0	0	15	15
7	9	17	35	70	23	31	49	63	45	61	42	71	53	71	19	36	27	30	20	22	24	27	32	50	16	18	33	43	3	3	48	76	4	4	39	46	43	58	27	59	42	49	14	14	8	13	32	36
8	0	0	0	0	0	0	19	19	0	0	0	0	0	0	0	0	0	0	0	0	3	3	0	0	15	15	33	39	14	15	0	0	0	0	0	0	0	0	0	0	0	0	4	4	16	23	1	1
9	1	1	1	3	2	2	21	24	0	0	0	0	27	43	10	15	1	1	6	7	1	1	3	3	0	0	0	0	0	0	0	0	0	0	0	0	0	0	1	4	0	0	8	11	0	0	0	0
10	53	102	35	80	31	51	28	44	21	38	24	30	56	120	3	15	14	18	38	65	18	34	28	66	39	52	30	49	29	33	21	29	8	8	1	1	28	47	22	59	25	25	40	73	13	17	37	69
11	0	0	4	4	10	13	0	0	0	0	0	0	0	0	0	0	0	0	24	51	0	0	2	3	19	32	29	53	26	46	4	4	0	0	0	0	17	23	0	0	18	39	0	0	0	0	2	2
12	0	0	7	7	10	10	0	0	0	0	0	0	0	0	0	0	0	0	0	0	0	0	0	0	0	0	0	0	0	0	0	0	0	0	0	0	0	0	1	1	4	4	0	0	2	2	1	1
13	28	44	15	23	0	0	0	0	3	3	10	10	0	0	39	46	0	0	11	13	1	1	1	1	0	0	5	5	15	17	0	0	0	0	1	1	29	30	6	8	0	0	3	3	22	26	0	0
14	0	0	7	10	0	0	0	0	0	0	0	0	5	7	8	8	8	8	0	0	0	0	0	0	0	0	7	10	2	2	0	0	0	0	0	0	0	0	0	0	0	0	0	0	9	27	0	0
15	34	44	32	39	24	24	53	85	8	8	0	0	55	55	14	16	30	31	0	0	0	0	0	0	16	17	11	26	0	0	0	0	0	0	0	0	57	81	36	80	45	59	39	50	10	21	0	0
16	27	44	24	53	27	44	31	42	31	64	27	50	31	61	34	86	29	60	4	9	0	0	38	73	35	64	40	73	37	53	0	0	0	0	0	0	29	49	34	75	32	54	0	0	0	0	0	0
17	19	27	19	32	15	15	24	26	1	1	8	9	18	36	0	0	13	13	26	52	3	3	24	40	26	49	34	46	26	36	17	18	0	0	28	49	25	45	4	13	15	15	27	64	0	0	0	0
18	37	45	0	0	0	0	47	57	24	27	28	31	1	2	0	0	0	0	15	15	1	2	7	9	0	0	1	1	19	19	17	19	0	0	1	1	5	5	15	23	0	0	0	0	0	0	0	0
19	0	0	15	31	14	14	42	48	0	0	0	0	27	39	27	47	8	8	0	0	0	0	0	0	23	24	1	1	0	0	6	7	20	34	25	43	21	35	31	63	14	15	0	0	6	7	5	8
20	0	0	4	11	0	0	24	53	18	19	23	26	18	36	16	46	7	8	21	47	0	0	0	0	15	20	31	68	29	42	22	43	2	5	0	0	26	52	21	60	25	54	12	14	18	54	22	35
21	21	35	4	7	21	40	7	7	28	47	9	13	29	77	16	84	17	27	23	25	0	0	40	80	29	55	26	39	13	17	0	0	37	90	34	79	41	75	11	30	19	26	24	32	6	17	0	0
22	8	8	0	0	3	3	35	51	28	32	29	29	20	20	10	21	21	21	17	17	23	23	12	12	16	16	14	16	8	8	28	28	6	6	25	29	8	8	12	20	2	2	0	0	0	0	0	0
23	0	0	1	4	0	0	0	0	24	29	26	36	0	0	8	12	12	12	0	0	0	0	2	2	15	15	0	0	0	0	22	22	8	8	0	0	0	0	36	48	7	7	17	17	4	9	11	11
24	20	24	9	20	10	10	25	28	1	1	0	0	0	0	9	14	2	2	31	32	0	0	6	6	0	0	16	31	1	1	20	29	0	0	19	25	0	0	0	0	0	0	61	92	23	52	3	3
25	3	11	1	1	0	0	0	0	0	0	0	0	3	6	2	3	2	2	0	0	0	0	0	0	18	20	4	4	22	27	22	31	2	3	2	4	0	0	10	10	0	0	14	17	11	17	2	2
26	8	14	2	2	4	9	33	37	0	0	0	0	3	5	1	1	0	0	0	0	11	11	0	0	0	0	0	0	0	0	0	0	0	0	0	0	11	11	0	0	0	0	0	0	16	42	19	21
27	0	0	0	0	13	30	22	34	5	5	6	6	25	29	33	53	21	24	2	2	0	0	8	9	23	28	10	19	0	0	25	28	9	10	0	0	11	11	19	26	22	26	14	14	40	56	8	11
28	25	26	16	18	10	14	17	17	0	0	9	10	10	11	13	14	2	2	0	0	0	0	12	12	5	5	0	0	22	36	22	26	0	0	O	O	1	1	13	13	30	36	16	18	1	1	11	11
29	29	33	7	7	9	9	0	0	0	0	0	0	0	0	0	0	0	0	7	16	1	1	0	0	1	1	0	0	10	10	0	0	0	0	0	0	38	42	7	9	0	0	0	0	0	0	8	9
30	1	1	6	27	0	0	38	48	17	17	40	46	0	0	0	0	0	0	28	36	0	0	0	0	0	0	0	0	16	19	1	1	0	0	0	0	0	0	0	0	26	30	0	0	0	0	0	0
31	42	53	0	0	0	0	35	46	0	0	0	0	0	0	3	3	37	40	39	71	35	40	43	56	30	32	44	59	46	58	0	0	0	0	0	0	8	8	7	13	0	0	35	42	0	0	30	32
32	13	15	15	49	0	0	26	50	0	0	5	6	23	56	24	68	23	31	18	22	1	2	0	0	22	47	27	64	23	38	38	70	0	0	0	0	36	83	25	69	28	39	0	0	0	0	33	56
33	0	0	15	49	28	28	0	0	0	0	0	0	0	0	0	0	0	0	25	49	0	0	0	0	0	0	0	0	0	0	30	58	6	7	15	20	23	27	10	27	32	46	40	73	15	54	28	36
34	12	15	8	38	11	13	21	38	0	0	12	14	32	55	22	75	10	10	24	81	5	5	33	80	31	44	22	63	36	39	16	26	5	5	18	26	66	147	33	74	46	91	9	16	16	47	16	18
35	0	0	0	0	0	0	0	0	0	0	0	0	0	0	0	0	0	0	33	42	0	0	0	0	17	17	1	1	24	24	0	0	0	0	0	0	27	29	0	0	0	0	7	7	14	20	2	8
36	43	78	12	29	1	1	9	9	32	40	23	29	22	56	33	95	15	35	13	13	0	0	7	9	20	54	0	0	49	103	9	18	0	0	14	76	0	0	13	33	42	71	43	73	27	79	0	0
37	27	39	14	57	11	16	47	77	0	0	34	56	47	65	18	32	23	24	7	7	20	34	29	30	35	57	29	57	39	53	0	0	0	0	23	45	52	78	25	59	37	50	32	37	2	2	26	39
38	14	14	15	19	0	0	31	42	11	16	14	14	32	54	27	43	4	4	40	66	20	33	0	0	4	4	9	19	13	13	33	35	32	54	34	54	20	23	25	33	20	21	16	20	28	54	23	23
39	0	0	0	0	0	0	24	35	0	0	12	12	22	28	1	1	12	12	3	3	0	0	0	0	0	0	0	0	0	0	19	25	0	0	8	12	0	0	0	0	13	13	6	6	0	0	0	0
40	0	0	5	13	3	3	18	25	0	0	0	0	0	0	21	30	33	45	11	14	0	0	0	0	28	70	2	4	0	0	0	0	0	0	0	0	0	0	0	0	0	0	0	0	0	0	0	0
41	0	0	16	18	5	6	0	0	0	0	0	0	0	0	0	0	2	2	13	27	2	3	0	0	0	0	0	0	0	0	17	20	0	0	0	0	0	0	0	0	0	0	0	0	0	0	12	12
42	22	22	0	0	0	0	0	0	0	0	0	0	0	0	0	0	0	0	21	26	0	0	0	0	0	0	0	0	0	0	0	0	0	0	0	0	5	8	3	3	4	4	0	0	0	0	0	0
43	20	28	20	45	5	5	14	14	0	0	15	15	21	26	4	9	0	0	14	14	0	0	15	15	18	18	6	6	9	11	0	0	0	0	13	18	10	10	10	14	16	19	4	4	6	14	0	0
44	7	7	22	58	17	17	32	60	23	33	27	48	7	7	22	48	17	17	1	3	0	0	0	0	18	34	36	75	25	30	3	3	0	0	0	0	31	60	21	65	7	7	71	132	20	40	41	66
45	10	10	18	28	19	21	2	3	11	15	14	19	0	0	0	0	0	0	6	6	3	3	8	8	8	8	1	1	4	5	13	14	2	6	8	8	2	2	5	11	2	2	8	13	11	20	8	8
46	59	88	13	38	10	11	48	78	0	0	0	0	41	89	2	5	5	5	55	112	52	106	51	100	38	66	47	86	31	43	61	109	23	26	64	123	0	0	22	63	15	22	32	44	3	10	40	59
47	0	0	0	0	25	35	31	37	0	0	0	0	0	0	5	7	2	2	55	86	43	69	37	67	30	52	15	27	40	67	28	45	0	0	0	0	25	51	13	25	0	0	13	13	13	31	1	3
48	0	0	0	0	0	0	29	56	7	7	26	33	39	68	21	76	38	72	27	41	15	15	22	33	0	0	35	55	38	51	28	34	0	0	13	13	32	63	11	52	32	37	17	17	0	0	8	8
49	4	4	19	48	27	27	32	55	31	42	27	45	19	23	25	58	13	18	32	52	27	33	31	58	27	55	32	60	36	57	31	38	32	66	34	47	44	60	35	72	34	46	30	67	30	74	29	34
50	13	17	18	51	0	0	4	5	4	12	0	0	0	0	6	19	0	0	6	17	0	0	0	0	29	49	33	49	14	14	19	27	0	0	0	0	0	0	18	31	1	1	6	6	0	0	0	0
51	28	65	5	28	23	50	20	39	0	0	9	23	0	0	21	56	43	93	46	98	8	8	33	66	31	72	0	0	21	49	33	68	50	147	34	75	6	15	19	63	31	57	29	70	14	45	32	63
52	58	103	55	62	56	98	55	142	57	105	53	149	15	19	58	112	38	42	66	136	50	129	58	139	34	60	29	48	32	43	19	26	0	0	19	24	42	88	45	94	72	128	28	33	19	42	32	37
53	32	48	23	66	46	62	44	73	29	73	32	59	38	74	35	97	59	126	55	92	48	71	46	90	32	43	30	55	7	7	34	72	35	50	23	34	33	57	30	86	21	25	31	50	24	93	36	60
54	25	34	14	41	12	12	23	23	0	0	0	0	2	2	12	24	17	21	21	41	1	1	0	0	31	59	27	51	23	40	28	34	12	10	0	0	27	37	10	19	12	60	24	24	0	0	8	8
55	22	32	47	87	26	26	38	41	3	3	0	0	7	7	26	34	14	14	44	61	1	1	0	0	55	85	61	82	45	48	16	19	0	0	35	35	4	4	0	0	0	0	11	22	8	23	0	0
56	23	47	17	63	28	35	31	62	10	15	22	46	24	39	18	61	20	23	21	28	10	10	16	22	19	38	15	29	15	17	23	42	0	0	17	25	26	43	9	13	18	22	22	54	20	62	24	28
57	23	70	20	88	24	45	22	66	23	62	23	61	24	56	26	89	27	60	24	58	12	28	10	14	26	84	28	84	22	69	20	39	19	43	19	31	18	45	18	43	25	50	23	67	27	89	22	43
58	35	48	12	43	36	36	58	91	20	20	30	43	33	57	38	54	32	53	26	52	22	30	27	38	18	18	21	27	19	29	65	108	0	0	37	53	30	57	25	59	18	18	24	25	25	51	29	30
59	0	0	10	34	7	7	17	18	34	53	38	38	9	9	25	55	9	15	9	22	3	3	0	0	30	42	13	26	23	37	13	16	4	6	18	25	1	1	19	33	19	23	19	45	32	97	19	20
60	18	18	25	37	15	16	9	9	0	0	0	0	26	47	20	81	0	0	0	0	0	0	0	0	30	38	29	48	30	38	20	20	23	27	26	35	0	0	12	24	11	11	0	0	12	19	7	10
Mean	16.6667	24.6	12.25	27.0167	12.2333	16.1667	22.1167	33.0167	9.98333	15.1	12.5667	18.9167	16.3167	26.2167	13.5	30.0833	13.5167	18.9167	19.25	31.7667	8.35	12.8167	12.3667	21.0167	18.2	28.7	16.45	28.35	17.6167	24.6333	16.0333	23.7833	5.86667	10.4667	11.9831	19.0169	17.45	28.6167	13.6833	29.2	15.3	22.35	15.9167	24.85	10.05	23.3667	12.1	16.4167
SD	16.0346	26.6065	11.715	24.6985	13.2657	19.5848	16.6286	29.1614	13.4763	22.916	13.7784	26.0594	16.0618	28.5753	13.1761	31.8121	13.9545	24.642	16.6669	31.3933	13.7986	25.4342	15.9565	31.7439	13.4578	24.7649	15.3152	27.0115	14.214	22.6042	15.4788	26.1878	11.2558	25.3661	14.2653	25.6915	17.133	30.7897	12.012	27.731	15.6966	26.2639	16.0183	28.6864	10.3718	26.9771	13.1029	19.9187

## Sheet: total number of notes B
	1-5A						2-5B						3-3A						4-3B						5-1A						6-1B						7-5A2B						8-5A5B
	before		during		after		before		during		after		before		during		after		before		during		after		before		during		after		before		during		after		before		during		after		before		during		after
	call	note	call	note	call	note	call	note	call	note	call	note	call	note	call	note	call	note	call	note	call	note	call	note	call	note	call	note	call	note	call	note	call	note	call	note	call	note	call	note	call	note	call	note	call	note	call	note
1	0	0	21	73	1	3	0	0	0	0	4	9	0	0	21	55	2	15	0	0	0	0	1	7	1	3	0	0	0	0	0	0	2	11	3	4	2	5	28	28	6	6	0	0	17	54	2	14
2	0	0	11	16	0	0	0	0	0	0	0	0	1	4	8	10	1	1	0	0	0	0	0	0	1	1	2	7	0	0	1	2	0	0	0	0	0	0	11	21	9	9	17	20	37	83	1	1
3	1	1	39	87	23	35	3	3	2	2	0	0	0	0	6	14	3	7	2	2	0	0	1	1	3	3	6	12	1	1	23	23	4	4	0	0	0	0	44	76	12	12	0	0	6	6	1	1
4	0	0	2	5	2	2	0	0	0	0	0	0	0	0	0	1	0	0	0	0	0	0	0	0	1	1	0	0	0	0	1	1	0	0	1	2	0	0	0	0	0	0	0	0	0	0	0	0
5	1	1	101	138	14	14	5	5	12	12	5	5	3	3	97	160	2	2	6	6	10	10	9	9	0	0	92	119	16	16	5	5	9	9	2	2	0	0	9	15	19	27	13	26	98	221	13	13
6	0	0	15	48	4	4	1	1	0	0	0	0	0	0	1	7	0	0	1	1	0	0	0	0	0	0	0	0	5	9	0	0	2	16	0	0	6	0	6	20	1	1	0	0	0	0	0	0
7	0	0	29	64	0	0	0	0	0	0	0	0	0	0	54	102	1	1	1	1	4	4	1	1	4	4	9	11	0	0	2	5	0	0	0	0	0	0	32	59	4	7	0	0	67	168	10	11
8	0	0	8	8	4	4	0	0	3	9	4	9	0	0	0	0	16	25	0	0	0	0	0	0	1	1	0	0	0	0	0	0	0	0	2	2	1	1	1	1	0	0	0	0	34	71	8	8
9	1	1	17	25	9	11	0	0	4	12	4	13	1	1	30	112	0	0	2	6	0	0	0	0	12	12	4	11	0	0	0	0	0	0	0	0	0	0	0	0	0	0	0	0	1	2	1	11
10	0	0	0	0	0	0	0	0	0	0	1	1	0	0	21	86	3	4	0	0	0	0	0	0	0	0	0	0	0	0	0	0	0	0	0	0	0	0	0	0	0	0	1	2	23	132	1	1
11	0	0	0	0	0	0	3	3	3	3	2	6	0	0	0	0	0	0	0	0	0	0	0	0	0	0	0	0	0	0	0	0	0	0	0	0	0	0	0	0	0	0	0	0	0	0	0	0
12	0	0	40	54	16	16	0	0	0	0	0	0	1	1	3	3	0	0	1	5	0	0	0	0	0	0	6	6	0	0	0	0	0	0	0	0	1	1	20	22	12	12	1	1	62	128	3	3
13	9	10	70	134	3	9	0	0	2	2	0	0	2	2	22	39	3	6	0	0	3	11	0	0	0	0	5	16	2	2	0	0	2	6	0	0	1	3	36	66	2	2	4	10	19	27	4	4
14	0	0	29	67	1	1	1	1	0	0	0	0	1	6	6	18	8	10	0	0	0	0	0	0	0	0	0	0	1	2	0	0	0	0	1	1	0	0	7	27	0	0	11	1	20	48	3	20
15	0	0	17	28	14	18	0	0	0	0	0	0	1	1	32	74	15	15	1	5	0	0	0	0	1	1	0	0	0	0	2	4	0	0	0	0	0	0	2	14	0	0	1	1	2	8	0	0
16	0	0	0	0	0	0	0	0	0	0	0	0	0	0	0	0	0	0	0	0	0	0	0	0	0	0	1	1	0	0	0	0	1	7	0	0	0	0	0	0	0	0	3	3	8	40	6	6
17	0	0	0	0	0	0	1	3	0	0	0	0	0	0	1	6	1	4	0	0	0	0	0	0	0	0	0	0	0	0	0	0	0	0	0	0	0	0	0	0	0	0	0	0	14	46	2	10
18	3	5	43	126	0	0	0	0	13	28	3	3	0	0	0	0	0	0	0	0	2	10	0	0	44	45	60	104	9	9	0	0	1	13	0	0	2	11	13	14	3	22	0	0	14	45	6	11
19	0	0	7	11	0	0	0	0	0	0	0	0	1	3	0	0	6	18	0	0	0	0	0	0	0	0	1	4	0	0	0	0	1	2	0	0	0	0	18	28	1	1	0	0	2	4	0	0
20	0	0	1	5	3	16	0	0	0	0	0	0	1	1	0	0	0	0	0	0	0	0	0	0	0	0	0	0	0	0	0	0	3	25	1	2	0	0	0	0	0	0	0	0	0	0	0	0
21	0	0	0	0	0	0	0	0	0	0	0	0	0	0	5	9	0	0	1	3	0	0	0	0	0	0	0	0	1	4	0	0	0	0	0	0	0	0	6	14	0	0	0	0	0	0	0	0
22	0	0	31	50	5	6	1	7	4	13	5	20	1	2	20	41	0	0	2	10	25	34	6	7	1	1	0	0	11	14	0	0	25	36	7	15	0	0	25	42	17	40	1	3	43	73	36	47
23	2	8	5	10	9	24	0	0	0	0	2	10	7	16	0	0	6	7	2	7	6	6	0	0	0	0	7	30	2	5	0	0	0	0	26	28	6	28	26	52	8	46	1	1	0	0	0	0
24	1	3	9	40	4	14	0	0	1	14	5	12	0	0	0	0	1	5	1	5	2	5	0	0	2	7	3	13	2	6	1	4	1	8	0	0	2	7	13	48	3	11	2	8	6	12	8	8
25	0	0	2	12	1	1	2	6	0	0	1	2	0	0	2	8	5	14	8	20	2	7	2	7	0	0	3	12	1	3	2	7	0	0	3	8	0	0	7	15	4	4	6	14	5	21	5	12
26	2	2	18	38	0	0	1	1	2	3	0	0	7	7	8	9	1	2	0	0	1	1	2	9	3	10	10	35	8	8	1	1	0	0	1	8	0	0	9	33	3	5	0	0	15	21	24	35
27	3	15	10	23	6	12	2	4	1	7	5	5	0	0	16	16	4	4	3	3	2	7	0	0	1	5	10	20	0	0	24	24	1	1	13	44	7	11	2	2	8	12	2	3	15	46	10	14
28	0	0	7	14	15	23	3	15	1	3	4	11	5	18	23	31	4	5	2	7	3	10	0	0	2	7	1	2	1	1	0	0	0	0	0	0	0	0	2	3	3	3	3	4	3	3	4	5
29	3	14	8	22	8	9	0	0	0	0	0	0	3	7	21	36	6	13	1	1	2	2	1	2	0	0	2	2	2	5	1	3	0	0	0	0	0	0	3	7	7	16	0	0	0	0	0	0
30	7	9	30	108	14	15	9	29	0	0	1	3	4	4	13	28	8	8	1	1	0	0	0	0	0	0	2	6	1	1	1	6	0	0	0	0	4	4	20	59	17	28	13	27	38	90	19	19
31	0	0	62	127	9	34	0	0	1	4	27	31	0	0	6	10	1	1	0	0	0	0	0	0	0	0	0	0	0	0	6	13	0	0	0	0	19	40	88	206	2	2	0	0	50	108	2	2
32	19	22	33	53	12	33	0	0	8	19	0	0	0	0	0	0	0	0	0	0	0	0	0	0	12	28	3	14	0	0	3	6	1	3	0	0	0	0	6	15	10	34	1	4	31	48	6	6
33	0	0	4	4	2	3	0	0	1	1	1	1	1	2	0	0	0	0	0	0	0	0	6	13	0	0	0	0	0	0	3	3	5	33	0	0	2	3	1	1	9	9	3	10	12	47	5	9
34	0	0	34	112	1	1	1	10	2	13	0	0	2	8	6	20	1	1	0	0	0	0	2	2	1	5	30	52	2	12	0	0	0	0	0	0	1	29	19	71	3	3	3	9	10	47	7	14
35	4	12	6	10	8	26	0	0	5	6	6	9	0	0	6	20	4	12	0	0	2	8	4	6	0	0	0	0	2	2	9	11	4	6	2	8	0	0	1	2	0	0	2	5	4	11	4	7
36	1	1	26	74	7	7	1	1	0	0	3	15	3	14	18	30	1	4	3	3	1	1	0	0	18	31	14	47	3	18	11	29	0	0	1	1	4	4	1	7	2	2	2	2	6	17	2	2
37	1	9	86	154	4	4	0	0	0	0	0	0	2	2	6	8	0	0	7	19	1	1	1	1	0	0	1	1	2	6	3	11	0	0	0	0	0	0	1	1	0	0	0	0	34	78	10	10
38	1	1	83	125	16	17	2	3	0	0	1	1	14	24	64	112	13	13	1	2	2	7	4	8	3	11	6	17	0	0	3	14	0	0	2	2	1	1	40	46	27	27	0	0	4	8	6	19
39	2	6	1	4	2	5	0	0	0	0	0	0	0	0	2	2	0	0	5	16	1	4	0	0	0	0	1	2	0	0	1	4	0	0	0	0	0	0	0	0	0	0	0	0	5	13	2	7
40	0	0	17	68	4	4	2	8	2	8	1	3	1	2	4	31	3	18	0	0	0	0	1	4	4	11	9	26	0	0	0	0	0	0	0	0	1	5	2	9	1	16	3	9	0	0	4	16
41	1	3	13	41	5	5	0	0	0	0	0	0	1	5	6	21	8	20	1	11	1	6	1	5	0	0	0	0	2	4	2	10	2	9	1	5	2	3	2	5	2	6	4	11	24	27	7	7
42	1	7	16	60	4	15	3	7	0	0	1	1	1	2	0	0	0	0	4	13	2	4	2	8	1	2	4	13	1	2	0	0	1	2	0	0	0	0	0	0	1	5	2	6	3	10	2	7
43	0	0	6	17	0	0	3	14	0	0	1	5	2	4	4	16	3	10	3	14	0	0	1	5	2	5	5	19	5	9	0	0	5	13	3	5	1	2	10	17	13	19	3	10	6	9	2	2
44	9	13	7	23	3	3	0	0	0	0	0	0	9	13	7	23	3	3	1	2	0	0	0	0	0	0	0	0	2	2	1	1	0	0	0	0	0	0	2	3	32	37	0	0	40	125	0	0
45	23	31	6	7	0	0	12	21	3	3	4	15	0	0	0	0	0	0	0	0	0	0	0	0	0	0	1	1	2	2	7	27	16	58	4	8	11	17	3	7	1	1	42	60	113	231	14	17
46	1	1	59	115	3	3	15	25	6	22	2	5	0	0	25	89	4	6	0	0	0	0	0	0	0	0	0	0	0	0	1	2	0	0	0	0	1	3	17	42	1	1	2	2	69	129	4	8
47	0	0	8	35	0	0	1	3	2	10	1	8	1	3	8	43	1	1	1	11	0	0	0	0	2	2	10	32	2	14	0	0	4	30	0	0	0	0	1	9	2	10	0	0	2	17	1	4
48	6	26	111	221	35	44	0	0	13	13	0	0	0	0	1	5	1	1	0	0	0	0	0	0	6	12	7	11	0	0	5	5	1	1	1	1	0	0	18	183	1	1	13	41	101	229	13	14
49	7	38	2	2	1	1	1	1	0	0	1	1	3	6	2	2	4	30	0	0	0	0	0	0	3	11	5	8	0	0	0	0	0	0	2	9	1	3	0	0	1	1	2	3	3	6	0	0
50	0	0	0	0	0	0	1	7	1	7	0	0	1	2	0	0	0	0	0	0	0	0	1	2	0	0	0	0	0	0	0	0	0	0	0	0	0	0	0	0	0	0	1	7	1	11	0	0
51	2	4	12	28	1	1	1	9	0	0	0	0	0	0	4	15	2	9	5	7	0	0	0	0	4	15	5	17	1	2	0	0	0	0	0	0	0	0	6	29	1	1	0	0	1	10	0	0
52	5	5	11	148	4	5	8	14	6	21	8	10	0	0	15	38	0	0	2	2	3	7	4	19	0	0	8	21	3	12	1	1	4	18	0	0	3	3	4	29	4	14	3	5	26	33	4	8
53	1	4	3	19	0	0	0	0	0	0	1	2	1	1	2	2	0	0	0	0	0	0	1	1	0	0	2	3	0	0	3	3	0	0	2	2	0	0	3	3	2	2	0	0	1	1	2	2
54	0	0	10	24	0	0	0	0	3	11	1	2	0	0	7	20	0	0	0	0	10	26	1	6	1	5	0	0	0	0	0	0	1	11	0	0	0	0	30	68	2	7	0	0	1	18	0	0
55	0	0	0	0	2	4	0	0	7	21	7	18	0	0	7	13	1	4	0	0	1	5	1	1	1	1	2	19	1	14	1	1	12	22	0	0	0	0	3	12	0	0	0	0	7	21	2	2
56	0	0	2	13	0	0	0	0	0	0	5	20	0	0	2	3	0	0	0	4	0	0	0	0	0	0	21	30	0	0	0	0	2	3	0	0	0	0	50	128	8	10	1	7	4	16	5	38
57	0	0	5	16	0	0	0	0	0	0	0	0	1	7	2	11	1	3	0	0	2	4	1	1	0	0	0	0	0	0	0	0	0	0	0	0	17	27	12	63	10	24	1	9	2	2	1	3
58	12	45	45	108	9	14	6	12	5	13	3	15	1	1	12	69	4	5	4	12	2	16	1	11	4	4	9	40	14	13	1	2	11	36	5	14	3	8	41	108	10	10	0	0	12	104	8	12
59	0	0	15	20	4	17	1	4	0	0	1	3	0	0	1	6	0	0	1	13	0	0	0	0	0	0	1	10	0	0	1	2	0	0	1	11	1	1	30	83	1	13	0	0	9	40	0	0
60	0	0	1	7	0	0	0	0	0	0	0	0	0	0	2	2	0	0	1	3	0	0	0	0	0	0	0	0	0	0	0	0	0	0	0	0	0	0	14	19	1	1	0	0	1	1	7	10
Mean	2.15	4.95	20.9	47.35	4.86667	8.05	1.5	3.61667	1.88333	4.66667	2.01667	4.56667	1.38333	2.86667	10.4833	24.6	2.51667	5.11667	1.23333	3.58333	1.5	3.26667	0.916667	2.26667	2.31667	4.06667	6.13333	13.2333	1.75	3.3	2.1	3.83333	2.01667	6.38333	1.4	3.03333	1.66667	3.66667	12.4167	30.5333	4.76667	8.66667	2.78333	5.4	18.85	46.1	4.78333	8
SD	4.41041	9.54459	26.0369	50.8037	6.60628	10.4661	2.94871	6.40204	3.19476	7.04144	3.88605	6.68762	2.50485	4.94878	16.9421	34.2341	3.61021	6.92843	1.86281	5.26031	3.71666	6.27307	1.7495	3.98245	6.36327	8.25005	14.4638	22.4041	3.33256	4.99593	4.60545	6.87951	4.386	11.7605	3.85412	7.29515	3.69455	8.16704	16.4155	42.2115	6.71039	11.3252	6.35688	10.5191	26.3386	58.6355	6.38879	9.48862

## Sheet: total number of compound calls
		before	during	after						5A						3A						3B			1A			1B			5A2B						5A5B
	5A	0	27	0	27				1	3A2B	5A1B	4A1B			1	6A1B					1	3A2B		1	5A5B		1	3A1B	3A2B	1	5A1B					1	3A1B
	5B	0	0	0	0				2	4A2B	3A1B				2	3A1B	3A2B	3A2B	4A2B	5A2B	2	5A1B	5A1B	2	3A1B		2	4A1B		2	4A2B					2	2A9B
	3A	0	18	2	20				3	4A1B	4A2B				3	5A1B	5A1B	5A1B	5A1B		3	8A1B		3	6A1B					3	4A1B	4A2B				3	3A2B	5A1B
	3B	3	1	0	4				4	5A1B					4	4A1B	4A1B							4	3A2B	3A2B				4	3A2B	4A3B				4	6A5B
	1A	1	4	1	6				5	3A2B	4A1B				5	4A2B	5A1B							5	4A1B					5	5A1B	5A1B	5A3B			5	5A1B
	1B	3	0	0	3				6	5A2B					6	4A1B	4A2B													6	5A1B					6	2A3B	2A3B	2A1B	4A2B	4A5B
	5A2B	1	22	0	23				7	4A2B	4A2B	5A2B	6A1B	6A2B	7	4A1B	4A1B													7	3A1B					7	4A3B
	5A5B	0	13	0	13				8	5A1B					8	4A1B														8	6A2B	5A3B	4A6B	5A2B		8	4A1B
									9	5A1B					9	5A2B														9	4A1B	4A1B	4A1B	3A3B	4A3B
									10	3A2B	4A1B	4A1B																		10	5A3B	6A3B
		Animal num.	Call num.	Mean	SD	Max	Min		11	5A3B	5A3B																			11	5A1B
	note A	26	96	4.33	0.96	6	3		12	4A1B	5A1B	5A1B
	note B	26	96	1.66	0.93	5	1		13	4A1B

## Sheet: maximum note number for note A
	1-5A			2-5B			3-3A			4-3B			5-1A			6-1B			7-5A2B			8-5A5B
	before	during	after	before	during	after	before	during	after	before	during	after	before	during	after	before	during	after	before	during	after	before	during	after														Source of Variation	DF	SS	MS	F	P
M11	3	4	2	2	3	1	1	2	1	2	0	1	2	3	3	2	1	1	1	0	0	0	4	3														sound	4	23667.9	5916.98	9.671	<0.001
M13	2	0	0	0	0	0	1	2	1	0	0	0	1	0	1	0	0	2	2	0	1	1	0	0														playtime	2	146205	73102.5	58.601	<0.001
M14	3	5	0	1	1	1	2	3	1	2	1	2	2	3	1	0	1	2	3	3	1	1	1	1														sound x playtime	8	28434.5	3554.31	8.229	<0.001
M15	2	3	2	0	1	1	2	3	1	5	2	3	3	3	2	0	0	2	2	6	1	4	7	2
M17	1	2	1	1	1	2	1	1	0	1	1	1	2	3	1	1	0	1	0	0	2	1	3	0
M18	1	1	0	2	0	1	1	1	1	2	2	1	1	1	2	2	0	0	0	1	0	2	0	1
M21	4	5	5	3	3	4	5	5	2	2	2	5	2	4	1	3	1	3	2	5	2	1	3	2					5A	5B	3A	3B	1A	1B	5A2B	5A5B
M22	0	0	0	1	0	0	0	0	0	0	1	0	1	2	2	0	0	0	0	0	0	1	3	1		All	b-d	call	0.001	<0.001	0.111	<0.001	0.769	<0.001	0.068	0.025
M23	1	3	1	2	0	0	5	3	1	2	1	1	0	0	0	0	0	0	0	4	0	2	0	0				note	<0.001	<0.001	0.001	<0.001	0.128	0.004	0.001	<0.001
M24	6	5	4	2	3	2	5	5	2	5	3	4	2	3	2	3	1	1	4	4	1	5	3	4			d-a	call	<0.001	0.227	0.046	0.227	0.408	0.071	0.129	0.014
M25	0	1	2	0	0	0	0	0	0	3	0	2	3	4	3	1	0	0	2	0	3	0	0	1				note	<0.001	0.389	<0.001	0.182	0.013	0.219	<0.001	<0.001
M26	0	1	1	0	0	0	0	0	0	0	0	0	0	0	0	0	0	0	0	1	1	0	1	1			b-a	call	0.92	0.008	0.688	<0.001	0.576	0.038	0.719	0.773
M28	3	4	0	0	1	1	0	3	0	2	1	1	0	1	2	0	0	1	2	3	0	1	2	0				note	0.634	0.012	0.503	0.002	0.305	0.113	0.952	0.525
M29	0	2	0	0	0	0	2	1	1	0	0	0	0	3	1	0	0	0	0	0	0	0	4	0		Note A	b-d	call	0.248	<0.001	0.64	<0.001	0.489	<0.001	0.502	0.072
M30	3	5	1	3	1	0	1	2	2	0	0	0	2	4	0	0	0	0	2	4	2	2	3	0				note	0.358	<0.001	0.477	<0.001	0.88	<0.001	0.595	0.778
M31	2	5	3	2	3	3	3	4	3	3	0	3	3	3	2	0	0	0	2	5	2	0	0	0			d-a	call	0.587	0.294	0.808	0.266	0.635	0.007	0.92	0.597
M32	2	4	1	2	1	2	3	0	1	3	1	3	3	3	2	2	0	2	3	5	1	4	0	0				note	0.01	0.356	0.078	0.258	0.594	0.007	0.122	0.324
M33	2	0	0	2	2	2	2	0	0	1	2	2	0	1	1	2	0	1	1	3	0	0	0	0			b-a	call	0.168	0.002	0.495	0.009	0.772	0.139	0.538	0.246
M34	0	3	1	4	0	0	2	4	2	0	0	0	2	1	0	2	2	2	3	5	2	0	2	2				note	0.103	0.002	0.305	0.005	0.392	0.213	0.311	0.139
M58	0	6	0	3	2	2	4	6	2	4	0	0	3	5	3	4	3	0	4	6	3	2	7	3		Note B	b-d	call	<0.001	0.632	<0.001	0.483	0.008	0.637	<0.001	<0.001
M59	3	2	3	1	3	2	4	5	2	2	0	4	3	3	2	0	4	3	3	4	2	2	5	0				note	<0.001	0.648	<0.001	0.304	0.004	0.93	<0.001	<0.001
M60	1	0	1	3	2	0	1	3	1	1	1	1	1	2	1	1	1	2	1	3	1	0	0	0			d-a	call	<0.001	0.514	<0.001	0.63	0.011	0.376	0.006	<0.001
M61	0	4	0	0	3	4	0	4	1	0	0	1	1	0	0	1	1	0	0	5	1	1	3	1				note	<0.001	0.615	<0.001	0.769	0.004	0.2	<0.001	<0.001
M35	2	4	1	2	1	0	0	2	1	2	0	1	0	3	1	4	0	4	0	0	0	4	5	1			b-a	call	0.002	0.219	0.059	0.21	0.909	0.161	<0.001	0.002
M36	5	0	0	0	0	0	2	2	1	0	0	0	2	1	2	2	2	3	0	1	0	3	2	1				note	0.012	0.266	0.076	0.144	0.836	0.172	<0.001	0.006
M37	3	1	3	2	0	0	2	1	0	0	1	0	0	0	0	0	0	0	1	0	0	0	6	3
M38	0	0	4	4	1	1	2	5	2	1	0	2	2	5	0	2	2	0	1	4	2	1	4	4
M39	2	3	2	1	0	2	2	2	1	0	0	1	1	0	4	3	0	0	1	1	3	2	1	1
M40	2	1	1	0	0	0	0	0	0	4	1	0	1	0	1	0	0	0	2	2	0	0	0	2
M41	1	6	0	3	1	2	0	0	0	3	0	0	0	0	2	1	0	0	0	0	2	0	0	0
M42	3	0	0	2	0	0	0	1	3	4	3	3	2	3	3	0	0	0	1	4	0	2	0	2
M44	2	5	0	3	0	2	3	4	3	2	2	0	4	4	3	2	0	0	5	5	2	0	0	4
M46	0	7	1	0	0	0	0	0	0	3	0	0	0	0	0	3	2	2	2	7	3	4	6	2
M47	2	5	2	4	0	2	5	5	1	5	1	5	3	6	2	3	1	2	5	5	6	2	5	2
M48	0	0	0	0	0	0	0	0	0	2	0	0	1	1	1	0	0	0	2	0	0	1	4	4
M49	2	4	1	1	2	3	5	6	4	1	0	2	5	0	3	3	0	6	0	3	3	2	5	0
M50	3	7	2	5	0	5	4	8	2	1	4	2	6	7	5	0	0	6	5	5	6	3	1	6
M51	1	4	0	4	2	1	6	3	1	4	3	0	1	4	1	2	3	6	2	3	2	2	8	1
M52	0	0	0	2	0	1	2	1	1	1	0	0	0	0	0	2	0	3	0	0	1	1	0	0
M53	0	4	1	4	0	0	0	5	3	2	0	0	8	3	0	0	0	0	0	0	0	0	0	0
M54	0	3	2	0	0	0	0	0	1	3	2	0	0	0	0	2	0	0	4	1	1	0	0	1
M56	1	0	0	0	0	0	0	0	0	2	0	0	0	0	0	0	0	0	1	3	4	0	0	0
M57	3	5	1	1	0	1	2	5	0	1	0	1	1	1	2	0	0	2	3	5	1	1	4	0
M62	1	5	1	3	2	3	1	5	1	3	0	0	2	5	2	1	0	0	1	4	1	5	4	2
M63	1	4	2	2	2	3	0	0	0	1	1	1	1	1	2	2	3	1	0	5	3	3	4	1
M64	3	4	2	3	0	0	5	3	1	5	4	4	5	5	2	5	2	5	3	6	0	3	4	3
M65	0	0	3	2	0	0	0	2	1	4	3	4	3	4	5	3	0	0	3	5	2	1	5	3
M66	0	0	0	4	1	2	4	5	5	2	1	2	0	4	3	2	0	1	3	4	3	1	0	1
M67	1	5	1	3	3	4	2	4	3	3	3	4	3	5	3	2	4	3	0	3	1	3	4	2
M68	2	5	0	2	4	0	0	5	0	4	0	0	4	3	1	2	0	0	3	5	3	1	0	0
M69	4	5	5	5	0	3	0	5	4	5	1	4	4	0	4	4	5	4	7	6	4	4	4	3
M70	5	6	4	6	6	6	2	6	3	5	10	6	4	5	3	3	0	4	4	7	2	2	7	2
M71	3	6	2	4	4	4	4	7	6	5	4	5	3	4	1	5	3	2	2	5	5	2	6	4
M72	2	5	1	1	0	0	1	4	2	3	1	0	3	3	2	2	1	0	1	0	0	1	0	1
M74	2	4	1	2	1	0	1	3	1	4	1	0	4	5	2	2	0	3	3	2	3	4	6	0
M75	4	6	2	3	2	4	4	5	2	2	1	2	4	4	2	4	0	4	4	5	3	4	6	2
M77	5	5	3	4	4	4	4	5	3	4	3	2	4	4	4	3	5	3	5	5	1	5	6	5
M78	3	5	1	5	1	3	5	5	4	5	2	2	1	3	1	4	0	3	1	5	3	2	4	2
M80	0	5	1	2	4	3	1	5	5	4	1	0	3	5	5	3	2	4	1	5	3	5	6	2
M81	1	4	2	1	0	0	3	5	0	0	0	0	3	3	3	1	2	3	0	5	1	0	6	4
Mean	1.8	3.3	1.33333	2.06667	1.18333	1.45	1.95	3.01667	1.5	2.33333	1.18333	1.46667	2.08333	2.55	1.78333	1.68333	0.866667	1.61667	1.88333	3.21667	1.66667	1.73333	2.9	1.55
SD	1.53821	2.17302	1.32341	1.57164	1.44377	1.57765	1.80794	2.16671	1.44386	1.66384	1.66206	1.67197	1.72019	1.90828	1.35411	1.45546	1.3588	1.76685	1.67829	2.19469	1.50329	1.56082	2.48862	1.50056
